# Supplementary material for: CUL4A-DDB1-circRFWD2 E3 ligase complex mediates the ubiquitination of p27 to promote multiple myeloma proliferation
Source: Exp Hematol Oncol. 2024 Nov 22;13:116. doi: 10.1186/s40164-024-00582-8 (PMC11583565; doi:10.1186/s40164-024-00582-8)
Supplement: Supplementary file 2 — Supplementary Material 2 [file 40164_2024_582_MOESM2_ESM.xlsx]

## Sheet: Supp. table 1 patient data
Supplementary Table 1. Characteristics of the 32 patients with MM (NDMM)
Sample Number	Sex	Age at Diagnosis (year)	Diagnosis Date	Status (1 = Progress, 0 = Non Progress)	Survival Time	Relative circRFWD2 Expression Level	High / Low	D13S319	P53	1q21	1q21 gain	1q21 amp	Therapy
1	Female	62	2020-06-05	1	15.6	524.573	High	+	-	+	+	+	4*VRD
2	Male	72	2022-08-11	1	2.1	522.758	High	+	-	+	+	+	1*BDD
3	Male	70	2021-02-11	1	0.633333	333.144	High	-	-	+	+	+	1*BDD
4	Male	66	2020-05-09	1	11.2333	114.961	High	-	-	+	+	+	1*MPT
5	Male	65	2022-04-09	0	13.6333	66.487	High	-	-	+	+	-	4*VRD
6	Male	64	2021-12-13	1	2.3	19.9733	High	+	-	+	+	-	1*BPD
7	Male	69	2021-09-27	0	8.1	19.7439	High	-	-	+	+	+	4*VRD
8	Male	55	2020-10-04	1	4.63333	15.2246	High	-	-	+	-	-	VRDD
9	Female	50	2021-12-16	1	16.6333	15.015	High	+	-	+	+	+	4*BDD
10	Female	66	2021-09-06	1	20.8667	11.18375947 (Cut-off)	Low	-	-	+	+	+	1*BD+3*VRD
11	Male	86	2020-08-28	1	17.8	10.0794	Low	+	-	+	+	+	4IDD
12	Female	55	2020-11-10	1	27.4	9.28563	Low	+	+	+	+	+	4*VRD
13	Female	85	2021-09-23	1	21.2667	8.57419	Low	-	-	+	+	-	3DBd+1Kd
14	Male	76	2021-07-06	1	18.1333	7.37853	Low	-	-	+	+	-	4*BDD
15	Female	61	2021-11-25	0	18.1333	4.3269	Low	+	+	+	+	-	Dara-BDD*4
16	Male	66	2020-11-06	0	30.9333	2.11893	Low	+	-	+	+	-	4*BDD
17	Male	66	2020-10-12	0	31.7667	1.95658	Low	-	-	+	+	-	4*VRD
18	Female	55	2020-10-12	0	31.8333	1.83189	Low	-	-	+	+	-	4*VRD
19	Female	66	2021-08-20	0	21.3667	1.70527	Low	+	-	+	+	-	4*VRD
20	Male	77	2021-05-29	1	16.6667	5.70938	Low	-	-	-	-	-	2*VRD
21	Female	61	2021-10-20	0	19.3333	3.89062	Low	-	-	-	-	-	4*VRD
22	Male	73	2021-08-05	0	21.9333	2.8481	Low	+	-	-	-	-	5*VRD
23	Female	50	2021-09-27	0	20.1	2.73208	Low	-	-	-	-	-	4*VRD
24	Female	55	2020-07-31	1	19.5667	2.38943	Low	-	-	-	-	-	4*VRD
25	Female	69	2022-02-07	0	15.7333	2.1386	Low	-	-	-	-	-	4*VRD
26	Male	69	2021-06-11	1	15.2333	1.54756	Low	-	-	-	-	-	CTX/6*ICD
27	Female	57	2021-01-20	0	28.4333	1.48796	Low	+	-	-	-	-	4*VRD
28	Male	61	2020-11-26	0	30.3333	1.4323	Low	-	-	-	-	-	12Rd
29	Male	69	2020-09-22	0	30.4667	1.32256	Low	+	-	-	-	-	3*BDD
30	Female	61	2020-11-18	0	30.6	1.0485	Low	+	-	-	-	-	9*Ird
31	Male	65	2020-07-11	0	34.8667	1.01866	Low	+	-	-	-	-	3*VRD
32	Male	59	2020-06-16	0	35.7667	0.670511	Low	+	-	-	-	-	4* VRD

## Sheet: Supp. table 2 patient data
Supplementary Table 2. Characteristics of the 31 patients with MM (RRMM)
Sample Number	Sex	Age at Diagnosis (year)	Diagnosis Date	Sampling Time	Status (1 = Progress, 0 = Non Progress)	Progress Free Survival	Relative circRFWD2 Expression Level	High / Low	Therapy
1	Male	38	2011-05-15	2014-11-12	0	2014-12-18	0.94497	Low	PAD*4+ASCT+PAD*2+BCD-T+VRD
2	Female	58	2014-09-15	2014-10-27	0	2018-09-06	0.98055	Low	PAD*4+ASCT+BCV
3	Female	46	2015-05-05	2014-11-11	0	2017-06-09	1.06069	Low	VDT*4+MP*4+PAD*2+T-DCEP+ASCT+Rd+
4	Female	70	2013-02-13	2014-10-28	0	2019-05-17	1.24833	Low	PAD*5
5	Male	60	2013-09-01	2014-09-14	0	2018-07-06	1.33484	Low	PAD*4
6	Male	69	2011-01-20	2014-09-29	0	2014-10-27	1.66632	Low	VAD*4+CTD+V-DCEP*2
7	Male	53	2014-09-25	2014-11-03	1	2015-04-16	1.71119	Low	PAD*4+ASCT+BCV
8	Male	62	2014-07-30	2014-09-04	0	2017-04-08	2.03261	Low	PAD*4
9	Male	40	2012-02-14	2014-12-29	1	2015-02-23	3.01049	Low	T-PAD*2+PAD-T*2+ASCT
10	Male	73	2014-10-28	2014-11-28	0	2018-05-30	3.06666	Low	BCD4
11	Female	30	2006-05-15	2014-08-11	1	2014-09-05	3.1	Low	VAD+CTD+T-DCEP
12	Female	55	2011-12-15	2014-12-24	1	2014-12-23	3.51048	Low	VAD+PADT*4+TD+BTD*2
13	Male	67	2011-12-12	2014-09-02	1	2014-09-01	3.70635	Low	PAD*6
14	Male	70	2014-09-01	2014-10-10	0	2019-05-17	3.78423	Low	CBD*2+CBDT*2
15	Male	76	2010-03-22	2014-08-27	1	2014-10-30	4.04181	Low	PAD*3+CTD*4+CBD*2
16	Female	53	2014-10-22	2014-12-17	0	2018-07-14	4.57	Low	PAD*8+CTD+DARA*3+RD
17	Male	39	2013-04-29	2014-09-11	0	2019-12-02	5.46	Low	PAD*4+TD+ASCT+CBD-VP16*4+PDd
18	Male	65	2012-09-13	2014-09-21	1	2014-11-15	5.78	Low	DVD*6+MPT+V-DECP*3
19	Male	54	2013-11-15	2014-10-22	1	2015-06-01	5.84958	Low	VAD-T*5+V-DCEP*4+ASCT
20	Female	78	2008-05-12	2014-08-18	1	2015-09-08	6.19 (Cut-off)	Low	VD+VTD+VD+VTD+MPT*6+CBD
21	Male	54	2014-02-17	2014-08-06	1	2015-01-31	6.90831	High	VTD*3+VD*2+PAD+V-DCEP+ASCT+V-T-DCEP
22	Male	83	2014-07-24	2014-09-27	1	2016-01-15	7.88986	High	VD*2
23	Male	61	2012-04-15	2014-08-13	1	2014-10-06	7.98154	High	VAD-T*6+CTD*3+CTD+PAD*2
24	Male	79	2014-06-13	2014-08-08	1	2014-08-19	8	High	MPT*1VD*1
25	Female	74	2014-03-05	2014-09-16	1	2017-12-31	10.23	High	VD*3+CTD
26	Male	52	2014-08-20	2014-12-02	1	2018-10-08	10.2319	High	PAD*4+ASCT+RD+RCD+CBDT*2+R-CBD*2+CART
27	Female	62	2013-07-05	2014-12-15	1	2014-12-13	10.3	High	PAD*4+BCD+TD
28	Female	69	2014-06-07	2014-08-13	1	2014-09-21	26.0823	High	CBD*1+TD*N+VCD
29	Female	44	2012-08-12	2014-09-14	1	2016-05-15	52.8	High	PAD*4+ASCT
30	Male	63	2014-10-24	2014-11-26	1	2015-09-17	68.8316	High	VTD/CBD+T*2+VTD/V-DECP*5
31	Male	49	2014-11-14	2014-12-24	1	2016-12-06	80.4489	High	PAD*6+TD

## Sheet: Supp. table 3 primer sequence
Supplementary Table 3. The information of primer sequences
Name	Primer Sequence
CircRFWD2-PCR-F (412 bp)	AGCATGAGAAGAGGTGTT
CircRFWD2-PCR-R (412 bp)	TCCCAACCAATCTTGAAATATC
CircRFWD2-qPCR-F	CATTGAGGCAAAGGCTAAT
CircRFWD2-qPCR-R	GTCCACAACATAGTTACACTT
(Internal control）hsa_circ_0000471-F	CAAAGACCTCCTCCTCCACA
(Internal control）hsa_circ_0000471-R	TCAGTGCTGAACACAATGCC
CircRFWD2 P1-F	CTACAAGTGTATTCATCAGAGTTTGGAGGAC
CircRFWD2 P1-R	TCAGTGATGATGATGATGATGaccagaaccac
CircRFWD2 P2-F	CATCATCATCATCATCACTGAATGAACTCATTCTTAAA
CircRFWD2 P2-R	CTGCACAGCCGAAAGCCAAATG
Overlap PCR-F	CTACAAGTGTATTCATCAGAGTTTGGAGGAC
Overlap PCR-R	CTGCACAGCCGAAAGCCAAATG
C15361-UnF	CATTAATATTTCTTCTTTCGAATTCTAATACTTTCAGCTACAAGTGTATTCATCAGAG
C15361-UnR	AGTATGGAGTTGTTAGCTAGGATCCAGTTGTTCTTACCTGCACAGCCGAAAGCCAAAT

## Sheet: Supp. table 4 components
Supplementary Table 4. The elements of ubiquitination assay
Componnet	Sample E3 (–ve control)	Sample E3-Ub	p27 (–ve control)	Sample E3 + p27-Ub	Sample E3↓ + p27-Ub
	Volume (μL)
dH2O	24	21.5	21.5	11.5	13.5
10× Ub E3 ligase buffer	5	5	5	5	5
20× Ubiquitin Activating Enzyme Solution (E1)	2.5	2.5	2.5	2.5	2.5
20× UbcH5a (E2, Human, Recombinant)	2.5	2.5	2.5	2.5	2.5
10× Ubiquitin	5	5	5	5	5
*Sample E3 protein (CUL4A-DDB1-circRFWD2)	10	10	-	10	8
p27	-	-	10	10	10
50mM DTT	1	1	1	1	1
20× Mg-ATP	-	2.5	2.5	2.5	2.5
